# Supplementary material for: Cellular-scale probes enable stable chronic subsecond monitoring of dopamine neurochemicals in a rodent model
Source: Commun Biol. 2018 Sep 12;1:144. doi: 10.1038/s42003-018-0147-y (PMC6135761; doi:10.1038/s42003-018-0147-y)
Supplement: Supplementary file 2 — Supplementary Data 1 [file 42003_2018_147_MOESM2_ESM.xlsx]

## Sheet: Sheet1
Supplementary Data 1 Parameters used for testing implanted µIPs
Rat ID	Probe IDs	Days postimplant	All stimulation parameters	Excluded from over time analysis	Representative DA (Fig. 2d & Fig. S8a)	Longitudinal (Table 1, Fig. 3, 4a-c & S9)	Variable stim. (Fig. S8b & S9d)	PCA (Fig. 4d-f & S10)
A	c081	0	24p, 200-300µA; 48p, 100-200µA	Not chronic
		33	24p, 200-300µA; 48p, 100-250µA	Different param
		148	48p, 250µA	Different param
		152	24p, 250µA; 48p, 250µA				48p, 250µA	48p, 250µA
		239	24p, 100-300µA; 48p, 100-250µA		48p, 200µA	48p, 200µA	24p, 300µA; 48p, 200 & 250µA	24p, 300µA; 48p, 200 & 250µA
		250	24p, 100-300µA; 48p, 100-250µA				48p, 250µA	48p, 250µA
		272	24p, 100-300µA; 48p, 100-250µA		48p, 200µA	48p, 200µA	24p, 300µA; 48p, 200µA	24p, 300µA; 48p, 200µA
		336	24p, 100-300µA; 48p, 100-250µA		48p, 200µA	48p, 200µA	24p, 300µA; 48p, 200 & 250µA	24p, 300µA; 48p, 200 & 250µA
		349	24p, 100-300µA; 48p, 100-250µA	Different param
		364	24p, 100-300µA; 48p, 100-250µA	Different param
		393	24p, 200-300µA; 48p, 100-200µA		48p, 200µA	48p, 200µA	24p, 300µA; 48p, 200µA	24p, 300µA; 48p, 200µA
B	c121, c122, c123	0	72p, 200-250µA	Not chronic
		10	48p, 200-250µA; 72p, 200-300µA	Not chronic
		14	48p, 200 & 250µA; 72p, 300µA			72p, 300µA		72p, 300µA
		43	72p, 200-300µA		72p, 300µA (c123)	72p, 300µA		72p, 300µA
		64	48p, 200-250µA; 72p, 200-300µA		72p, 300µA (c123)	72p, 300µA		72p, 300µA
		100	48p, 250µA; 72p, 200-300µA			72p, 300µA		72p, 300µA
		129	48p, 200-250µA; 72p, 200-300µA		72p, 300µA (c123)	72p, 300µA		72p, 300µA
		157	48p, 200-250µA
		212	48p, 200-250µA; 72p, 250-300µA		72p, 300µA (c123)	72p, 300µA		72p, 300µA
C	c171, c172	0	48p, 200-250µA; 72p, 200-250µA	Not chronic
		2	48p, 200-300µA; 72p, 200-250µA	Not chronic
		10	48p, 300µA	Not chronic
		24	48p, 200-300µA; 72p, 200-250µA			48p, 300µA		48p, 200-300µA; 72p, 200-250µA
		37	48p, 200-300µA; 72p, 200-250µA			48p, 300µA		48p, 200-300µA; 72p, 200-250µA
		51	48p, 200-300µA; 72p, 200-250µA			48p, 300µA		48p, 200-300µA; 72p, 200-250µA
		56	48p, 200-300µA; 72p, 200-250µA			48p, 300µA		48p, 200-300µA; 72p, 200-250µA
		102	48p, 250µA	Different param
		107	48p, 200-300µA; 72p, 200-250µA			48p, 300µA		48p, 200-300µA; 72p, 200-250µA
D	c201, c202	0	48p, 250-300µA; 72p, 200-250µA	Not chronic
		8	24p, 200µA; 48p, 200-300µA; 72p, 200-250µA	Not chronic
		16	48p, 200-300µA; 72p, 200-250µA		48p, 300µA (c202); 72p, 200µA (c201)	72p, 200µA		48p, 200-300µA; 72p, 200-250µA
		21	48p, 200-300µA; 72p, 200-250µA		48p, 300µA (c202); 72p, 200µA (c201)	72p, 200µA		48p, 200-300µA; 72p, 200-250µA
		36	48p, 200-300µA; 72p, 200-250µA		48p, 300µA (c202); 72p, 200µA (c201)	72p, 200µA		48p, 200-300µA; 72p, 200-250µA
		48	48p, 200-300µA; 72p, 200-250µA		48p, 300µA (c202)	72p, 200µA		48p, 200-300µA; 72p, 200-250µA
		74	48p, 200-300µA; 72p, 200-250µA		72p, 200µA (c201)	72p, 200µA	48p, 200-300µA; 72p, 200-250µA	48p, 200-300µA; 72p, 200-250µA
	MFB stimulation parameters listed for implanted µIPs on each recorded day post-implantation and identification of parameters and where used for results displayed in this work. Stimulation is displayed as # of pulses (p), and current magnitude (µA). Some measurements were excluded in the results of this work as they were not of chronic time points (i.e., < 14 days) and/or implemented different FSC…
